# Supplementary material for: Liver lipophagy ameliorates nonalcoholic steatohepatitis through extracellular lipid secretion
Source: Nat Commun. 2023 Jul 13;14:4084. doi: 10.1038/s41467-023-39404-6 (PMC10344867; doi:10.1038/s41467-023-39404-6)
Supplement: Supplementary file 3 — Supplementary Data 1 [file 41467_2023_39404_MOESM3_ESM.xlsx]

## Sheet: Sheet1
No	plate No	Section	converted cell number	converted lipophagy score	robust Z	Name	MOA
4067	5361	J - 11	87.0228	648.72	16.2563	Dequalinium dichloride	Selective blocker of apamin-sensitive K+ channels
3158	5359	D - 14	80.6049	420.665	9.46474	Gitoxin	cardiac glycoside from the Woolly Foxglove (Digitalis lanata)
2902	5358	I - 22	86.1468	404.102	8.97149	Digoxigenin	Diagnosis, Mainly used as a non-isotopic label for DNA
1596	5355	C - 12	95.4855	326.708	6.66667	Pazopanib,P-6706;PZP-106	Pazopanib is an oral, second-generation, potent and selective multi-targeted tyrosine kinase inhibitor that targets vascular endothelial growth factor receptor (VEGFR), platelet-derived growth factor receptor and c-kit, key proteins responsible for tumor growth and angiogenesis. Pazopanib showed good potency against all of the human VEGFRs and some related tyrosine receptor kinases in vitro, and …
3196	5359	F - 4	98.9163	325.763	6.63854	SN-38	SN-38 (NK012) is an active metabolite of the Topoisomerase I inhibitor Irinotecan. SN-38 (NK012) inhibits DNA and RNA synthesis with IC50s of 0.077 and 1.3 μM, respectively.
2553	5357	K - 9	101.087	322.299	6.53539	(S)-(+)-Camptothecin	Inhibitor of DNA-topoisomerase I
1446	5354	M - 6	99.5447	321.87	6.52262	Prenylamine lactate	Antidiabetic, K+ channel voltage dependant inhibitor, Fibrinolytic
1327	5354	H - 7	89.2836	316.195	6.35361	Thonzonium bromide	Detergent
2813	5358	F - 5	83.4563	300.282	5.87972	BAY 41-2272;3-(4-Amino-5-cyclopropylpyrimidine-2-yl)-1-(2-fluorobenzyl)-1H-pyrazolo[3,4-b]pyridine;	NO-independent activator of soluble guanylyl cyclase
1170	5354	A - 18	83.4814	286.88	5.48058	Artesunate	antimalarial activity
3084	5359	A - 12	80.1385	285.386	5.43611	GSK1292263	GSK1292263 is a novel GPR119 agonist, showing potential for the treatment of type 2 diabetes. Phase 2.
1473	5354	N - 9	99.9317	273.373	5.07837	Pivmecillinam hydrochloride	Antibacterial
3441	5359	P - 9	91.908	270.769	5.00082	3,5-Diiodo-L-tyrosine	THR congener
1167	5354	A - 15	95.8883	261.138	4.714	Enalaprilat	angiotensin converting enzyme (ACE) inhibitor
3369	5359	M - 9	88.9612	256.677	4.58114	Digitoxigenin	Cardiotonic, Na+ K+ ATPase inhibitor
3446	5359	P - 14	90.5487	251.938	4.44001	Penitrem A	Specific and potent blocker of smooth muscle high-conductance Ca2+-activated K+ channels
3396	5359	N - 12	88.6896	244.499	4.21848	Cinobufotalin	Specific Na+/K+-ATPase inhibitor
2141	5356	J - 5	96.9199	239.589	4.07226	Sulindac sulfone	Non-steroidal anti-inflammatory compound (NSAID); metabolite of sulindac
3485	5360	B - 5	94.4932	234.658	3.9254	HQNO	Inhibits NADH oxidase (NADH) and Na+-dependent NADH-quinone reductase (NQR).
1834	5355	M - 10	85.5861	231.866	3.84227	Ponatinib	Ponatinib (AP24534) is a novel, potent multi-target inhibitor of Abl, PDGFRα, VEGFR2, FGFR1 and Src with IC50 of 0.37 nM, 1.1 nM, 1.5 nM, 2.2 nM and 5.4 nM in cell-free assays, respectively.
3112	5359	B - 16	88.3375	229.422	3.76949	KN-93, Water Soluble;2-[N-(2-Hydroxyethyl)-N-(4-methoxybenzenesulfonyl)]amino-N-(4-chlorocinnamyl)-N-methylbenzylamine, Hydrogen Phosphate;	Selective inhibitor of rat brain Ca2+/calmodulin-dependent protein kinase II. Inhibits glucose-induced and forskolin-stimulated insulin release from isolated pancreatic islets of Langerhans
1166	5354	A - 14	102.588	229.264	3.76478	Alpelisib (BYL719)	Alpelisib (BYL719) is a potent and selective PI3Kα inhibitor with IC50 of 5 nM in a cell-free assay, and minimal effect on PI3Kβ/γ/δ. Phase 2.
2972	5358	L - 20	88.998	227.519	3.7128	2-(2-Benzofuranyl)-2-imidazoline, HCl	Highly selective I2 ligand
897	5353	F - 9	84.348	226.265	3.67546	Cerivastatin	prevent cardiovascular disease
2890	5358	I - 10	95.4427	221.956	3.54715	PF-4708671	PF-4708671 is a selective p70 ribosomal S6 kinase (S6K1) inhibitor. PF-4708671 inhibits S6K1 with a Ki of 20 nM and IC50 of 160 nM, while having no effect on the closely related RSK and MSK kinases.
3614	5360	G - 14	81.6582	221.464	3.53249	10-Hydroxycamptothecin	DNA topoisomerase I inhibitor
3786	5360	N - 18	94.5886	219.849	3.48439	Puromycin Aminonucleoside	Antibiotic with antineoplastic properties
3729	5360	L - 9	92.6935	218.111	3.43264	PF-3845	PF-3845 is a selective fatty acid amide hydrolase (FAAH) inhibitor (Ki = 0.23 μM); showing negligible activity against FAAH2.IC50 value: 0.23 uMTarget: FAAHPF-3845 selectively inhibits FAAH by carbamylating FAAH's serine nucleophile. PF-3845 treated mice (10 mg/kg, i.p.) shows rapid and complete inactivation of FAAH in the brain, as judged by competitive activity-based protein profiling (ABPP) wi…
4191	5361	O - 15	100.218	217.999	3.42929	Kynurenine, 3-hydroxy (R,S)	Oxygen radicals provider
1517	5354	P - 5	102.036	217.92	3.42696	Rasagiline	Monoamine oxidase B
1553	5355	A - 17	100.426	216.84	3.39478	FK 506;Tacrolimus;	Immunosuppressant that blocks T cell proliferation in vitro by inhibiting the generation of several lymphokines, especially IL-2
1885	5355	O - 13	98.5473	215.818	3.36436	Benzethonium chloride	Antibacterial, Detergent
1947	5356	B - 3	97.8715	213.435	3.29338	NSC 95397	Selective, irreversible Cdc25 dual specificity phosphatase inhibitor.
3584	5360	F - 8	92.4055	211.839	3.24584	JNJ-42165279	JNJ-42165279 is a FAAH inhibitor with IC50 of 70 ± 8 nM and 313 ± 28 nM for hFAAH and rFAAH, respectively. IC50 value: 70 ± 8 nM (for hFAAH), 313 ± 28 nM (for rFAAH ) Target：FAAH JNJ-42165279 covalently inactivates the FAAH enzyme, but is highly selective with regard to other enzymes, ion channels, transporters, and receptors. JNJ-42165279 exhibits high selectivity against a panel of 50 receptors…
3622	5360	G - 22	97.2059	211.068	3.22289	Fumigaclavine A	Mycotoxin
4036	5361	I - 4	99.6535	210.418	3.20355	Helveticoside	Cardiotonic, Inhibitor of membrane ATP
4125	5361	L - 21	92.065	210.085	3.19361	Seneciphylline	Antitumor activity, Veinotonic, Uterotonic
3943	5361	E - 7	88.2361	204.58	3.02968	17-phenoxy Prostaglandin F2a isopropyl ester	The actions of many clinical F-series prostaglandins (PGs), including those used for estrous synchronization and reduction of intraocular pressure (IOP), are mediated through the PGF2α (FP) receptor. 17-phenoxy PGF2α isopropyl ester is an analog of PGF2α containing a 17-phenoxy group on the lower side chain and an isopropyl ester at the C-1 position.
1185	5354	B - 9	94.7421	203.87	3.00854	Everolimus	Everolimus (RAD001) is a potent mTOR inhibitor that binds to FKBP-12 to generate an immunosuppressive complex.
2973	5358	L - 21	89.2366	203.486	2.99711	Sutezolid	Sutezolid (PNU-100480) is an oxazolidinone antimicrobial being developed for the treatment of tuberculosis. Target: Antibacterial Sutezolid is a much-awaited drug candidate for treatment of Mycobacterium tuberculosis. Sutezolid is an oxazolidinone antibiotic currently in development as a treatment forextensively drug-resistant tuberculosis. Sutezolid is a linezolid analog with superior bactericid…
2778	5358	D - 18	90.2649	203.319	2.99213	Rostafuroxin	Rostafuroxin(PST 2238) is a antihypertensive compound; Na,K-ATPase antognist;displaced [3H]ouabain from the dogkidney Na+,K+-ATPase with IC50 of 1.5 nM. IC50 value: 1.5 nM Target: Na+,K+-ATPase modulator; ouabain antagonist in vitro: PST 2238 displaced [3H]ouabain from the dog kidney Na+,K+-ATPase receptor (IC50 ) 1.5X 10-6M), was devoid of cardiac inotropic activity in isolated guinea pig atria,…
1406	5354	K - 14	92.9889	203.187	2.98818	Rapamycin	Rapamycin induces inhibition of p70s6k, p33cdk2 and p34cdc2
2140	5356	J - 4	93.6399	202.758	2.97542	1-Methylimidazole	Anti-inflammatory; prostaglandin H synthase inhibitor; antithyroid drug
3897	5361	C - 9	91.8116	202.294	2.96162	ABT-737	ABT-737 is a selective and BH3 mimetic Bcl-xL, Bcl-2 and Bcl-w inhibitor with EC50s of 78.7, 30.3 and 197.8, respectively.;IC50 & Target: EC50: 78.7 (Bcl-xL), 30.3 (Bcl-2), 197.8 (Bcl-w);In Vitro: ABT-737 and ATO inhibits proliferation and induces apoptosis in SGC-7901 and MGC-803 cells in concentration- and time-dependent manner, and shows a synergistic effect. ABT-737 disturbs the binding of B …
1551	5355	A - 15	96.9694	202.013	2.95324	Abiraterone (acetate)	Abiraterone acetate is an oral, potent, selective, and irreversible inhibitor of CYP17A1 with antiandrogen activity. Abiraterone acetate is a prodrug form of Abiraterone (CB7598).
1547	5355	A - 11	99.4867	199.782	2.88681	Artemisinin	Powerful antimalarial agent. Inhibits angiogenesis by down-regulating HIF-1α and VEGF expression
4196	5361	O - 20	92.01	199.629	2.88223	Palmatine chloride	Uterine contractant, Anticholinestrase activity, Vasodilatator, Analgesic, Antimalarial
3999	5361	G - 15	94.81	199.041	2.86473	Algestone acetophenide	Progesterone receptors
3249	5359	H - 9	83.318	197.718	2.82533
843	5353	D - 3	105.895	196.113	2.77752	Cefprozil	second-generation cephalosporin antibiotic
3926	5361	D - 14	95.9931	194.944	2.74272	AZD-1208	AZD-1208 is orally available, small molecule inhibitor of PIM kinases with potential antineoplastic activity. Pan-PIM kinase inhibitor AZD-1208 inhibits the activities of PIM1, PIM2 and PIM3 serine/threonine kinases, which may result in the interruption of the G1/S phase cell cycle transition, thereby causing cell cycle arrest and inducing apoptosis in cells that overexpress PIMs. PIM kinases are…
2767	5358	D - 7	90.3843	193.628	2.70354
3062	5358	P - 14	89.4371	190.444	2.6087
2621	5357	N - 5	91.3063	190.166	2.60043	SU 6656	Selective Src family kinase inhibitor.
1971	5356	C - 3	100.098	189.967	2.59449	CPNQ	Prevents huntingtin-mediated proteosome dysfunction and reduces alpha-synuclein-mediated toxicity; promotes inclusion formation in cellular models of Huntington's and Parkinson's disease.
3635	5360	H - 11	94.0856	189.079	2.56807
4211	5361	P - 11	97.5064	187.883	2.53245	Naringenine	Antiestrogenic, Antiaggregant
3184	5359	E - 16	93.6624	187.495	2.5209
3212	5359	F - 20	96.2364	187.105	2.50928	Phenformin hydrochloride	Antidiabetic, Neoglucogenese inhibitor
3377	5359	M - 17	95.5131	186.958	2.50491
