# Supplementary material for: Liver lipophagy ameliorates nonalcoholic steatohepatitis through extracellular lipid secretion
Source: Nat Commun. 2023 Jul 13;14:4084. doi: 10.1038/s41467-023-39404-6 (PMC10344867; doi:10.1038/s41467-023-39404-6)
Supplement: Supplementary file 4 — Supplementary Data 2 [file 41467_2023_39404_MOESM4_ESM.xlsx]

## Sheet: Sheet1
No	Gene name	gRNA
1	NTC	ATTGTTCGACCGTCTACGGG
2	LAMP1	GTGGACAAGTACAACGTGAG
3	SYT7	CCCACGATGAGTCCGACCGC
4	TRPML1	TTTGACAACAAAGCACACAG
5	LIPA	GTATGACATGAGTGCAAACG
6	ATGL	CGGCGTCTACTACGTCGGCG
