# Supplementary material for: Liver lipophagy ameliorates nonalcoholic steatohepatitis through extracellular lipid secretion
Source: Nat Commun. 2023 Jul 13;14:4084. doi: 10.1038/s41467-023-39404-6 (PMC10344867; doi:10.1038/s41467-023-39404-6)
Supplement: Supplementary file 5 — Supplementary Data 3 [file 41467_2023_39404_MOESM5_ESM.xlsx]

## Sheet: Sheet1
No	Gene name	Fwd	Rev
1	GAPDF	CCTCGTCCCGTAGACAAAATG	CAATCTCCACTTTGCCACTGC
2	IL-1β	TTCAGGCAGGCAGTATCACTC	GAAGGTCCACGGGAAAGACAC
3	IL-6	CCAAGAGGTGAGTGCTTCCC	CTGTTGTTCAGACTCTCTCCCT
4	TNFα	CAGGCGGTGCCTATGTCTC	CGATCACCCCGAAGTTCAGTAG
5	F4/80	CTGCACCTGTAAACGAGGCTT	GCAGACTGAGTTAGGACCACAA
6	collagen1a1	TGCACCACCAACTGCTTAG	GGATGCAGGGATGATGTTC
7	αSMA	GACGCTGAAGTATCCGATAGAACACG	CACCATCTCCAGAGTCCAGCACAAT
8	CTGF	GCGAAGCTGACCTGGAGGA	CGCACGAGTGGTGGTTCTGTGCG
9	peropstin	TGGTATCAAGGTGCTATCTGCG	AATGCCCAGCGTGCCATAA
10	fibronectin	TCTGGGAAATGGAAAAGGGGAATGG	CACTGAAGCAGGTTTCCTCGGTTGT
11	TGFβ	CTCCCGTGGCTTCTAGTGC	GCCTTAGTTTGGACAGGATCTG
12	PPARα	AACATCGAGTGTCGAATATGTGG	CCGAATAGTTCGCCGAAAGAA
13	cpt1a	TGGCATCATCACTGGTGTGTT	GTCTAGGGTCCGATTGATCTTTG
14	cpt2	CAGCACAGCATCGTACCCA	TCCCAATGCCGTTCTCAAAAT
15	Lcad	TTTCCTCGGAGCATGACATTTT	GCCAGCTTTTTCCCAGACCT
16	cact	GACGAGCCGAAACCCATCAG	AGTCGGACCTTGACCGTGT
17	LIR	GACATCACCTCCCACAACGA	TTGGCCTTGGGAGCCTTCTG
18	Dgat1	GTGCCATCGTCTGCAAGATTC	GCATCACCACACACCAATTCAG
19	Dgat2	GCGCTACTTCCGAGACTACTT	GGGCCTTATGCCAGGAAACT
20	Fabp4	GGATTTGGTCACCATCCGGT	CCAGCTTGTCACCATCTCGT
21	PPARγ	GCATGGTGCCTTCGCTGA	TGGCATCTCTGTGTCAACCATG
22	CD36	ATGGGCTGTGATCGGAACTG	GTCTTCCCAATAAGCATGTCTCC
23	Pnpla2	TCCGTGGCTGTCTACTAAAGA	TGGGATATGATGACGTTCTCTCC
24	Abhd5	TGGTGTCCCACATCTACATCA	CAGCGTCCATATTCTGTTTCCA
25	Lipe	TGGCACACCATTTTGACCTG	TTGCGGTTAGAAGCCACATAG
26	Foxo1	ATGCTCAATCCAGAGGGAGG	ACTCGCAGGCCACTTAGAAAA
