# Supplementary material for: Liver lipophagy ameliorates nonalcoholic steatohepatitis through extracellular lipid secretion
Source: Nat Commun. 2023 Jul 13;14:4084. doi: 10.1038/s41467-023-39404-6 (PMC10344867; doi:10.1038/s41467-023-39404-6)
Supplement: Supplementary file 7 — Source Data [file 41467_2023_39404_MOESM7_ESM.xlsx]

## Sheet: Fig.2c
Food intake
Control	Lipophagy
4.08994	4.51598
4.08994	3.97633
3.72071	4.08994
3.89112	4.45917
3.77751	3.77751

## Sheet: Fig.2d
BW
Control	Lipophagy
27.32	26.4
25.6	26.8
23.9	26
27.7	25.3
26.8	26
25.7	26.3

## Sheet: Fig.2e
LW/BW
Control	Lipophagy
0.0677233	0.054197
0.0682227	0.0609851
0.0571255	0.0563654
0.0687004	0.0578379
0.066694	0.0594077
0.0651634	0.0597414

## Sheet: Fig.2f
ORO morphometry
Control	Lipophagy
23.8533	5.15061
12.4295	2.68926
18.1158	11.4218
27.5576	6.62447
22.4583	10.7846
20.813	17.797

## Sheet: Fig.2g
Liver TG				Liver NEFA
Control	Lipophagy			Control	Lipophagy
20.3112	8.79059			4.05325	1.17992
24.3994	16.5205			6.71868	2.84637
20.1091	8.68765			4.30401	0.863016
19.4777	15.0829			6.31838	2.0384
33.2116	17.7941			9.38572	2.99207

## Sheet: Fig.2h
Serum Chol							Serum TG							Serm NEFA
LIR mut														LIR mut	eLIR
Total	74.11	85.55	73.09	79.82			56.1	71.31	76.76	86.12				628	640
CM	0.79	0.69	0.76	0.76			9.2	12.17	13.75	15.61				515	621
VLDL	5.83	6.58	6.15	6.61			29.75	40.03	42.85	50.01				851	439
LDL	11.65	12.89	11	11.04			13.7	15.59	16.69	17.03				535	604
HDL	55.85	65.39	55.18	61.41			3.45	3.52	3.48	3.47					585
eLIR
Total	78.15	71.3	77.78	66.42	72.58		53.87	75.04	64.34	77.17	72.3
CM	0.44	0.8	0.44	0.67	0.66		5.28	12.71	5.68	12.33	9.14
VLDL	4.97	6.02	6.06	5.79	6.4		29.04	40.33	39.05	45.48	43.34
LDL	12.25	11.91	12.11	9.43	10.92		17.47	18.66	17.04	16.59	16.89
HDL	60.49	52.56	59.18	50.53	54.6		2.09	3.36	2.58	2.77	2.94

## Sheet: Fig.2i
Serum AST				Serum ALT
Control	Lipophagy			Control	Lipophagy
144	75			138	87
162	60			175	57
114	68			66	70
115	69			105	74
104	75			94	74
127				134	83

## Sheet: Fig.2l
Relative levels of αSMA protein
Control	Lipophagy
0.884425	0.569557
1.49278	0.532829
0.658108	0.58281
1.27905	0.980241
0.944319	0.502064
0.741313	0.573704

## Sheet: Fig.2m
αSMA morphometry
Control	Lipophagy
0.5462	0.212623
1.74327	0.137421
0.725502	0.33717
0.517483	0.340438
1.46754	0.566225
	0.551473

## Sheet: Fig.2n
Sirius red morphometry
Control	Lipophagy
0.875624	0.100159
0.201543	0.198541
1.31476	0.372658
0.707681	0.058746
2.16367	0.184926
0.736715	0.147516

[truncated: 48 more sheets: Fig.3b, Fig.3c, Fig.3d, Fig.3e, Fig.3f, Fig.3g, Fig.4a, Fig.4b, Fig.4c, Fig.4d, Fig.4e, Fig.4f, Fig.4g, Fig.5a, Fig.5c, Fig.5d, Fig.5f, Fig.6c, Fig.6e, Fig.7b …]
